# Supplementary material for: Photoacoustic Tomography with Temporal Encoding Reconstruction (PATTERN) for cross-modal individual analysis of the whole brain
Source: Nat Commun. 2024 May 18;15:4228. doi: 10.1038/s41467-024-48393-z (PMC11102525; doi:10.1038/s41467-024-48393-z)
Supplement: Supplementary file 12 — Source Data [file 41467_2024_48393_MOESM12_ESM.xlsx]

## Sheet: Fig. 2d
Distance (mm)	Single-angle PACT	Multiangle PACT		Distance (mm)	Single-angle PACT	Multiangle PACT
0.0141678	15	17		0	-14	6
0.0566711	8	22		0.0566711	-16	-8
0.0991744	8	22		0.113342	-17	-24
0.141678	-1.304	10		0.170013	-17	-24
0.184181	-10	9		0.226684	-17	-12
0.226684	-2.606	12.128		0.283355	-17	2
0.269188	4	15		0.340026	-14	-4
0.311691	17.157	23.43		0.396697	-11	-17
0.354194	19	28		0.453369	-7	-17
0.396697	19	24.304		0.51004	-7	-28
0.439201	9	4.459		0.566711	-3	-24
0.481704	9	3		0.623382	2	-15
0.524207	2	-22		0.680053	6	-15
0.566711	-6.21	6		0.736724	11	-12
0.609214	-19	13		0.793395	15	-12
0.651717	-19	13		0.850066	15	6
0.694221	-14.272	-24		0.906737	19	8
0.736724	-9	-24		0.963408	22	8
0.779227	30	0		1.02008	24	10
0.821731	42.307	64		1.07675	26	5
0.864234	88	98.591		1.13342	28	-1
0.906737	88	170		1.19009	28	53
0.94924	42.927	74.323		1.24676	28	53
0.991744	39	-40		1.30343	28	108
1.03425	38.19	-38.449		1.36011	27	64.87
1.07675	33	-13.237		1.41678	26	12.609
1.11925	31.585	-11		1.47345	24	1.957
1.16176	35	17		1.53012	21	2.609
1.20426	34.055	-2		1.58679	21	6.174
1.24676	16	-23		1.64346	18	5.391
1.28927	15.831	-23		1.70013	15	8.87
1.33177	15	-9.071		1.7568	11	8.565
1.37427	19	-12		1.81347	7	15.957
1.41678	36	11		1.87015	3	13.652
1.45928	36	21.202		1.92682	3	21.174
1.50178	37.955	30.374		1.98349	-1	19.087
1.54429	41	13		2.04016	-5	19.261
1.58679	61	8.751		2.09683	-8	16.348
1.62929	62.154	21		2.1535	-11	13.304
1.6718	73.912	21		2.21017	-14	14.783
1.7143	77	14.577		2.26684	-14	23.826
1.7568	76.333	14		2.32351	-16	24.522
1.79931	56	-22		2.38018	-17	14.435
1.84181	57.484	-22.31		2.43686	-18	14.609
1.88431	56.927	12		2.49353	-18	20.087
1.92682	77.851	12		2.5502	-17	20.435
1.96932	86	29.037
2.01182	86	17
2.05433	82.296	22
2.09683	81	25.993
2.13933	66	31
2.18184	70.311	38
2.22434	62	38
2.26684	62	31
2.30935	61.75	31
2.35185	60	32
2.39435	57	30
2.43686	57	36
2.47936	55	35.715
2.52186	55	30
2.56437	51	30
2.60687	48	27.021

## Sheet: Fig. 2e
Imaging time point	Baleching time (min)	Measured PA amplitude	Fitted PA amplitude
0	1.70667	0.963481	0.932429
1	1.76	0.96351	0.930636
2	1.81333	0.993218	0.928854
3	1.86667	0.986479	0.927083
4	1.92	0.974631	0.925324
5	1.97333	0.967539	0.923575			fit_result(x) = a*exp(b*Imaging time point)+c
6	2.02667	0.972923	0.921837			a = 0.2881 (0.2424, 0.3339)
7	2.08	0.936829	0.92011			b = -0.006242 (-0.008385, -0.0041)
8	2.13333	0.918788	0.918393			c = 0.6443 (0.5917, 0.6969)
9	2.18667	0.917151	0.916688			RMSE = 0.935
10	2.24	0.916423	0.914993
11	2.29333	0.901745	0.913308
12	2.34667	0.892262	0.911634
13	2.4	0.893328	0.909971
14	2.45333	0.86966	0.908317
15	2.50667	0.879107	0.906674
16	2.56	0.875101	0.905042
17	2.61333	0.89041	0.903419
18	2.66667	0.8791	0.901807
19	2.72	0.869011	0.900204
20	2.77333	0.886066	0.898612
21	2.82667	0.883211	0.897029
22	2.88	0.848042	0.895457
23	2.93333	0.863671	0.893894
24	2.98667	0.846297	0.89234
25	3.04	0.836766	0.890797
26	3.09333	0.843244	0.889263
27	3.14667	0.859232	0.887739
28	3.2	0.865684	0.886224
29	3.25333	0.895716	0.884718
30	3.30667	0.877395	0.883222
31	3.36	0.851767	0.881735
32	3.41333	0.851543	0.880258
33	3.46667	0.862499	0.878789
34	3.52	0.858094	0.87733
35	3.57333	0.871971	0.87588
36	3.62667	0.877695	0.874439
37	3.68	0.869763	0.873007
38	3.73333	0.847285	0.871584
39	3.78667	0.846201	0.870169
40	3.84	0.854772	0.868764
41	3.89333	0.855926	0.867367
42	3.94667	0.85327	0.865979
43	4	0.860648	0.864599
44	4.05333	0.880643	0.863228
45	4.10667	0.878752	0.861866
46	4.16	0.875739	0.860512
47	4.21333	0.857553	0.859167
48	4.26667	0.861684	0.857829
49	4.32	0.86187	0.856501
50	4.37333	0.834022	0.85518
51	4.42667	0.83668	0.853868
52	4.48	0.819132	0.852564
53	4.53333	0.820907	0.851268
54	4.58667	0.841143	0.84998
55	4.64	0.847806	0.8487
56	4.69333	0.85252	0.847428
57	4.74667	0.859767	0.846164
58	4.8	0.85171	0.844908
59	4.85333	0.849204	0.843659
60	4.90667	0.849966	0.842419
61	4.96	0.829385	0.841186
62	5.01333	0.837508	0.839961
63	5.06667	0.844763	0.838743
64	5.12	0.84662	0.837533
65	5.17333	0.846627	0.836331
66	5.22667	0.858678	0.835136
67	5.28	0.855786	0.833948
68	5.33333	0.831954	0.832768
69	5.38667	0.836482	0.831595
70	5.44	0.835554	0.83043
71	5.49333	0.849238	0.829271
72	5.54667	0.841502	0.82812
73	5.6	0.840702	0.826976
74	5.65333	0.830997	0.82584
75	5.70667	0.823894	0.82471
76	5.76	0.818789	0.823587
77	5.81333	0.817602	0.822471
78	5.86667	0.801548	0.821363
79	5.92	0.812507	0.820261
80	5.97333	0.820584	0.819166
81	6.02667	0.829556	0.818078
82	6.08	0.830125	0.816996
83	6.13333	0.837574	0.815922
84	6.18667	0.840235	0.814854
85	6.24	0.84857	0.813792
86	6.29333	0.845837	0.812738
87	6.34667	0.849662	0.811689
88	6.4	0.851445	0.810648
89	6.45333	0.865456	0.809613
90	6.50667	0.857642	0.808584
91	6.56	0.851443	0.807562
92	6.61333	0.848178	0.806546
93	6.66667	0.8473	0.805536
94	6.72	0.831489	0.804533
95	6.77333	0.83211	0.803535
96	6.82667	0.83755	0.802545
97	6.88	0.839737	0.80156
98	6.93333	0.822821	0.800581
99	6.98667	0.817364	0.799609
100	7.04	0.825765	0.798642
101	7.09333	0.8232	0.797682
102	7.14667	0.809159	0.796727
103	7.2	0.794635	0.795779
104	7.25333	0.795657	0.794836
105	7.30667	0.802425	0.793899
106	7.36	0.80722	0.792968
107	7.41333	0.811105	0.792043
108	7.46667	0.814441	0.791124
109	7.52	0.816965	0.79021
110	7.57333	0.813891	0.789302
111	7.62667	0.815961	0.7884
112	7.68	0.818714	0.787503
113	7.73333	0.806682	0.786612
114	7.78667	0.795337	0.785726
115	7.84	0.789949	0.784846
116	7.89333	0.786764	0.783972
117	7.94667	0.786849	0.783102
118	8	0.780054	0.782239
119	8.05333	0.764442	0.78138
120	8.10667	0.772277	0.780527
121	8.16	0.763112	0.77968
122	8.21333	0.764279	0.778837
123	8.26667	0.769172	0.778
124	8.32	0.75701	0.777168
125	8.37333	0.752139	0.776341
126	8.42667	0.743593	0.775519
127	8.48	0.741307	0.774703
128	8.53333	0.748461	0.773891
129	8.58667	0.734411	0.773085
130	8.64	0.728568	0.772283
131	8.69333	0.734067	0.771487
132	8.74667	0.733731	0.770696
133	8.8	0.747915	0.769909
134	8.85333	0.752503	0.769127
135	8.90667	0.760386	0.768351
136	8.96	0.762373	0.767579
137	9.01333	0.759766	0.766811
138	9.06667	0.748405	0.766049
139	9.12	0.753308	0.765291
140	9.17333	0.749536	0.764538
141	9.22667	0.755423	0.76379
142	9.28	0.744872	0.763047
143	9.33333	0.740023	0.762308
144	9.38667	0.736589	0.761573
145	9.44	0.74108	0.760844
146	9.49333	0.755397	0.760118
147	9.54667	0.752733	0.759398
148	9.6	0.749049	0.758681
149	9.65333	0.758594	0.75797
150	9.70667	0.74404	0.757262
151	9.76	0.750537	0.756559
152	9.81333	0.74916	0.755861
153	9.86667	0.759284	0.755166
154	9.92	0.749245	0.754477
155	9.97333	0.74904	0.753791
156	10.0267	0.7675	0.75311
157	10.08	0.777344	0.752432
158	10.1333	0.77038	0.75176
159	10.1867	0.760186	0.751091
160	10.24	0.758526	0.750426
161	10.2933	0.779918	0.749766
162	10.3467	0.776726	0.74911
163	10.4	0.789014	0.748457
164	10.4533	0.781373	0.747809
165	10.5067	0.769346	0.747165
166	10.56	0.76164	0.746525
167	10.6133	0.75216	0.745889
168	10.6667	0.740989	0.745257
169	10.72	0.740898	0.744628
170	10.7733	0.740596	0.744004
171	10.8267	0.741488	0.743384
172	10.88	0.719439	0.742767
173	10.9333	0.721256	0.742154
174	10.9867	0.704345	0.741545
175	11.04	0.698916	0.74094
176	11.0933	0.694849	0.740339
177	11.1467	0.691223	0.739741
178	11.2	0.68262	0.739147
179	11.2533	0.672894	0.738557
180	11.3067	0.672295	0.73797
181	11.36	0.682665	0.737387
182	11.4133	0.684921	0.736808
183	11.4667	0.682335	0.736232
184	11.52	0.683647	0.73566
185	11.5733	0.690782	0.735092
186	11.6267	0.694679	0.734527
187	11.68	0.697472	0.733965
188	11.7333	0.702015	0.733407
189	11.7867	0.692827	0.732853
190	11.84	0.708497	0.732302
191	11.8933	0.716966	0.731754
192	11.9467	0.717092	0.73121
193	12	0.723269	0.730669
194	12.0533	0.728063	0.730132
195	12.1067	0.718565	0.729598
196	12.16	0.720582	0.729067
197	12.2133	0.73835	0.728539
198	12.2667	0.740078	0.728015
199	12.32	0.7376	0.727494
200	12.3733	0.756857	0.726976
201	12.4267	0.758819	0.726462
202	12.48	0.755761	0.725951
203	12.5333	0.755622	0.725442
204	12.5867	0.777584	0.724938
205	12.64	0.78504	0.724436
206	12.6933	0.7989	0.723937
207	12.7467	0.782613	0.723441
208	12.8	0.780836	0.722949
209	12.8533	0.76643	0.72246
210	12.9067	0.753779	0.721973
211	12.96	0.76128	0.72149
212	13.0133	0.771001	0.721009
213	13.0667	0.739566	0.720532
214	13.12	0.752426	0.720058
215	13.1733	0.747157	0.719586
216	13.2267	0.750803	0.719118
217	13.28	0.719421	0.718652
218	13.3333	0.727267	0.71819
219	13.3867	0.734715	0.71773
220	13.44	0.718768	0.717273
221	13.4933	0.706744	0.716819
222	13.5467	0.684721	0.716367
223	13.6	0.671275	0.715919
224	13.6533	0.676948	0.715473

## Sheet: Fig. 2f
Normalized PA amplitude interval (start/end)		Pixel number of background signal	Pixel number of resolved PATTERN signal	Pixel number of corrected PATTERN signal
-11.9497	-11.8239	2
-11.8239	-11.6981	0
-11.6981	-11.5723	0
-11.5723	-11.4465	0
-11.4465	-11.3208	0
-11.3208	-11.195	0
-11.195	-11.0692	0
-11.0692	-10.9434	0
-10.9434	-10.8176	0
-10.8176	-10.6918	1
-10.6918	-10.566	0
-10.566	-10.4403	0
-10.4403	-10.3145	0
-10.3145	-10.1887	0
-10.1887	-10.0629	0
-10.0629	-9.93711	1
-9.93711	-9.81132	0
-9.81132	-9.68553	3
-9.68553	-9.55975	2
-9.55975	-9.43396	0
-9.43396	-9.30818	1
-9.30818	-9.18239	0
-9.18239	-9.0566	2
-9.0566	-8.93082	0
-8.93082	-8.80503	0
-8.80503	-8.67925	1
-8.67925	-8.55346	1
-8.55346	-8.42767	2
-8.42767	-8.30189	1
-8.30189	-8.1761	1
-8.1761	-8.05031	2
-8.05031	-7.92453	0
-7.92453	-7.79874	0
-7.79874	-7.67296	1
-7.67296	-7.54717	0
-7.54717	-7.42138	2
-7.42138	-7.2956	2
-7.2956	-7.16981	1
-7.16981	-7.04403	0
-7.04403	-6.91824	4
-6.91824	-6.79245	3
-6.79245	-6.66667	0
-6.66667	-6.54088	2
-6.54088	-6.41509	5
-6.41509	-6.28931	2
-6.28931	-6.16352	4
-6.16352	-6.03774	2
-6.03774	-5.91195	3
-5.91195	-5.78616	1
-5.78616	-5.66038	4
-5.66038	-5.53459	7
-5.53459	-5.40881	5
-5.40881	-5.28302	8
-5.28302	-5.15723	7
-5.15723	-5.03145	8
-5.03145	-4.90566	4
-4.90566	-4.77987	6
-4.77987	-4.65409	8
-4.65409	-4.5283	10
-4.5283	-4.40252	16
-4.40252	-4.27673	24
-4.27673	-4.15094	13
-4.15094	-4.02516	17
-4.02516	-3.89937	28
-3.89937	-3.77358	19
-3.77358	-3.6478	20
-3.6478	-3.52201	19
-3.52201	-3.39623	35
-3.39623	-3.27044	32
-3.27044	-3.14465	31
-3.14465	-3.01887	32
-3.01887	-2.89308	40
-2.89308	-2.7673	40
-2.7673	-2.64151	43
-2.64151	-2.51572	55
-2.51572	-2.38994	74
-2.38994	-2.26415	77
-2.26415	-2.13836	64
-2.13836	-2.01258	67
-2.01258	-1.88679	75
-1.88679	-1.76101	97
-1.76101	-1.63522	73
-1.63522	-1.50943	92
-1.50943	-1.38365	100
-1.38365	-1.25786	103
-1.25786	-1.13208	93
-1.13208	-1.00629	131
-1.00629	-0.880503	138
-0.880503	-0.754717	150
-0.754717	-0.628931	173
-0.628931	-0.503145	156
-0.503145	-0.377358	161
-0.377358	-0.251572	180
-0.251572	-0.125786	179
-0.125786	1.39651e-15	176
1.39651e-15	0.125786	199.526	62217	63831
0.125786	0.251572	221	61	18
0.251572	0.377358	223	54	19
0.377358	0.503145	199	51	16
0.503145	0.628931	217	50	18
0.628931	0.754717	224	51	18
0.754717	0.880503	227	34	6
0.880503	1.00629	215	57	17
1.00629	1.13208	227	38	6
1.13208	1.25786	232	51	14
1.25786	1.38365	243	53	20
1.38365	1.50943	231	57	13
1.50943	1.63522	247	77	26
1.63522	1.76101	206	84	22
1.76101	1.88679	200	77	22
1.88679	2.01258	212	91	20
2.01258	2.13836	205	104	36
2.13836	2.26415	199	71	16
2.26415	2.38994	204	81	28
2.38994	2.51572	184	97	36
2.51572	2.64151	175	73	17
2.64151	2.7673	175	70	22
2.7673	2.89308	169	84	20
2.89308	3.01887	176	60	12
3.01887	3.14465	202	61	15
3.14465	3.27044	143	73	12
3.27044	3.39623	131	61	19
3.39623	3.52201	147	52	21
3.52201	3.6478	149	57	20
3.6478	3.77358	135	58	15
3.77358	3.89937	127	34	15
3.89937	4.02516	132	44	19
4.02516	4.15094	104	49	17
4.15094	4.27673	87	30	13
4.27673	4.40252	103	31	14
4.40252	4.5283	83	33	10
4.5283	4.65409	99	38	20
4.65409	4.77987	80	26	16
4.77987	4.90566	61	21	7
4.90566	5.03145	58	20	11
5.03145	5.15723	57	15	6
5.15723	5.28302	46	19	14
5.28302	5.40881	46	23	18
5.40881	5.53459	50	24	17
5.53459	5.66038	36	27	18
5.66038	5.78616	40	18	13
5.78616	5.91195	30	19	12
5.91195	6.03774	29	11	8
6.03774	6.16352	28	14	9
6.16352	6.28931	30	12	9
6.28931	6.41509	24	20	20
6.41509	6.54088	24	15	12
6.54088	6.66667	20	10	9
6.66667	6.79245	22	18	15
6.79245	6.91824	16	15	14
6.91824	7.04403	19	14	14
7.04403	7.16981	20	14	12
7.16981	7.2956	13	12	10
7.2956	7.42138	7	11	10
7.42138	7.54717	14	11	9
7.54717	7.67296	10	10	10
7.67296	7.79874	13	10	6
7.79874	7.92453	9	10	10
7.92453	8.05031	6	7	7
8.05031	8.1761	8	14	14
8.1761	8.30189	10	8	8
8.30189	8.42767	8	13	12
8.42767	8.55346	5	10	9
8.55346	8.67925	9	4	3
8.67925	8.80503	8	8	7
8.80503	8.93082	5	9	9
8.93082	9.0566	3	8	8
9.0566	9.18239	7	8	8
9.18239	9.30818	5	8	8
9.30818	9.43396	5	11	11
9.43396	9.55975	3	16	16
9.55975	9.68553	2	6	6
9.68553	9.81132	4	12	12
9.81132	9.93711	2	9	9
9.93711	10.0629	3	7	7
10.0629	10.1887	3	4	4
10.1887	10.3145	2	6	5
10.3145	10.4403	3	9	9
10.4403	10.566	0	6	6
10.566	10.6918	4	12	11
10.6918	10.8176	1	14	14
10.8176	10.9434	1	16	16
10.9434	11.0692	3	8	8
11.0692	11.195	1	14	14
11.195	11.3208	2	13	13
11.3208	11.4465	0	9	9
11.4465	11.5723	0	4	4
11.5723	11.6981	0	9	8
11.6981	11.8239	1	12	12
11.8239	11.9497	2	8	8
11.9497	12.0755	0	7	7
12.0755	12.2013	0	5	5
12.2013	12.327	1	5	5
12.327	12.4528	0	4	4
12.4528	12.5786	0	7	7
12.5786	12.7044	0	2	2
12.7044	12.8302	0	8	8
12.8302	12.956	1	8	8
12.956	13.0818	0	4	3
13.0818	13.2075	0	7	6
13.2075	13.3333	0	3	3
13.3333	13.4591	1	6	6
13.4591	13.5849	1	7	7
13.5849	13.7107	0	7	7
13.7107	13.8365	1	12	12
13.8365	13.9623		6	6
13.9623	14.0881		4	4
14.0881	14.2138		5	5
14.2138	14.3396		6	6
14.3396	14.4654		1	1
14.4654	14.5912		9	9
14.5912	14.717		5	5
14.717	14.8428		8	8
14.8428	14.9686		5	5
14.9686	15.0943		8	8
15.0943	15.2201		10	10
15.2201	15.3459		1	1
15.3459	15.4717		1	1
15.4717	15.5975		5	5
15.5975	15.7233		5	5
15.7233	15.8491		3	3
15.8491	15.9748		7	7
15.9748	16.1006		4	4
16.1006	16.2264		5	5
16.2264	16.3522		4	4
16.3522	16.478		2	2
16.478	16.6038		1	1
16.6038	16.7296		8	8
16.7296	16.8553		8	8
16.8553	16.9811		8	8
16.9811	17.1069		6	6
17.1069	17.2327		9	9
17.2327	17.3585		3	3
17.3585	17.4843		4	4
17.4843	17.6101		6	6
17.6101	17.7358		6	6
17.7358	17.8616		8	8
17.8616	17.9874		3	3
17.9874	18.1132		9	9
18.1132	18.239		1	1
18.239	18.3648		6	6
18.3648	18.4906		1	1
18.4906	18.6164		5	5
18.6164	18.7421		2	2
18.7421	18.8679		4	4
18.8679	18.9937		0	0
18.9937	19.1195		3	3
19.1195	19.2453		7	7
19.2453	19.3711		5	5
19.3711	19.4969		4	4
19.4969	19.6226		5	5
19.6226	19.7484		1	1
19.7484	19.8742		6	6
19.8742	20		5	5
20	20.1258		3	3
20.1258	20.2516		4	4
20.2516	20.3774		1	1
20.3774	20.5031		4	4
20.5031	20.6289		4	4
20.6289	20.7547		2	2
20.7547	20.8805		2	2
20.8805	21.0063		5	5
21.0063	21.1321		4	4
21.1321	21.2579		4	4
21.2579	21.3836		6	6
21.3836	21.5094		3	3
21.5094	21.6352		2	2
21.6352	21.761		1	1
21.761	21.8868		0	0
21.8868	22.0126		3	3
22.0126	22.1384		2	2
22.1384	22.2642		7	7
22.2642	22.3899		2	2
22.3899	22.5157		3	3
22.5157	22.6415		0	0
22.6415	22.7673		2	2
22.7673	22.8931		1	1
22.8931	23.0189		2	2
23.0189	23.1447		3	3
23.1447	23.2704		0	0
23.2704	23.3962		2	2
23.3962	23.522		3	3
23.522	23.6478		0	0
23.6478	23.7736		3	3
23.7736	23.8994		0	0
23.8994	24.0252		1	1
24.0252	24.1509		2	2
24.1509	24.2767		3	3
24.2767	24.4025		1	1
24.4025	24.5283		1	1
24.5283	24.6541		0	0
24.6541	24.7799		1	1
24.7799	24.9057		1	1
24.9057	25.0314		1	1
25.0314	25.1572		1	1
25.1572	25.283		2	2
25.283	25.4088		0	0
25.4088	25.5346		1	1
25.5346	25.6604		0	0
25.6604	25.7862		3	3
25.7862	25.9119		2	2
25.9119	26.0377		1	1
26.0377	26.1635		0	0
26.1635	26.2893		2	2
26.2893	26.4151		0	0
26.4151	26.5409		0	0
26.5409	26.6667		2	2
26.6667	26.7925		0	0
26.7925	26.9182		2	2
26.9182	27.044		0	0
27.044	27.1698		0	0
27.1698	27.2956		0	0
27.2956	27.4214		0	0
27.4214	27.5472		1	1
27.5472	27.673		1	1
27.673	27.7987		0	0
27.7987	27.9245		0	0
27.9245	28.0503		0	0
28.0503	28.1761		0	0
28.1761	28.3019		1	1
28.3019	28.4277		1	1
28.4277	28.5535		0	0
28.5535	28.6792		0	0
28.6792	28.805		0	0
28.805	28.9308		0	0
28.9308	29.0566		1	1
29.0566	29.1824		1	1
29.1824	29.3082		0	0
29.3082	29.434		0	0
29.434	29.5597		0	0
29.5597	29.6855		0	0
29.6855	29.8113		1	1
29.8113	29.9371		0	0
29.9371	30.0629		0	0
30.0629	30.1887		0	0
30.1887	30.3145		0	0
30.3145	30.4403		0	0
30.4403	30.566		0	0
30.566	30.6918		0	0
30.6918	30.8176		0	0
30.8176	30.9434		1	1
30.9434	31.0692		1	1
31.0692	31.195		0	0
31.195	31.3208		0	0
31.3208	31.4465		0	0
31.4465	31.5723		0	0
31.5723	31.6981		0	0
31.6981	31.8239		0	0
31.8239	31.9497		1	1
31.9497	32.0755		0	0
32.0755	32.2013		0	0
32.2013	32.327		0	0
32.327	32.4528		0	0
32.4528	32.5786		1	1
32.5786	32.7044		0	0
32.7044	32.8302		0	0
32.8302	32.956		0	0
32.956	33.0818		0	0
33.0818	33.2075		0	0
33.2075	33.3333		1	1
33.3333	33.4591		1	1
33.4591	33.5849		0	0
33.5849	33.7107		0	0
33.7107	33.8365		0	0
33.8365	33.9623		0	0
33.9623	34.0881		0	0
34.0881	34.2138		0	0
34.2138	34.3396		0	0
34.3396	34.4654		1	1
34.4654	34.5912		0	0
34.5912	34.717		0	0
34.717	34.8428		0	0
34.8428	34.9686		0	0
34.9686	35.0943		0	0
35.0943	35.2201		0	0
35.2201	35.3459		0	0
35.3459	35.4717		0	0
35.4717	35.5975		1	1
35.5975	35.7233		1	1

## Sheet: Fig. 2h
GT recall of deconvlution	Noise recall of deconvlution	GT recall of our method	Noise recall of our method
0.829828	1	0.829828	1
0.99118	0.972222	0.99118	0.972222
0.998864	1	0.998864	1
0.979012	1	0.979012	1
0.995062	0.995455	0.995062	0.995455
0.984472	0.916667	0.984472	0.916667
0.953209	1	0.953209	1
0.996403	0.99278	0.996403	0.99278
0.996736	1	0.996736	1
0.994018	0.994318	0.994018	0.994318
0.92928	1	0.92928	1
0.993915	1	0.993915	1
0.992087	0.989071	0.992087	0.989071
0.995739	0.962766	0.995739	0.962766
0.98633	0.996016	0.98633	0.996016
0.986486	0.758065	0.986486	0.758065
0.863057	1	0.863057	1
0.998634	0.980769	0.998634	0.980769
0.993742	1	0.993742	1
0.995984	0.994709	0.995984	0.994709
1	0.944099	1	0.944099
0.976721	0.993007	0.976721	0.993007
0.959322	0.482143	0.959322	0.482143
0.96929	0.634146	0.96929	0.634146
1	0.994475	1	0.994475
0.958959	0.993056	0.958959	0.993056
0.966917	0.964286	0.966917	0.964286
0.899344	0.9375	0.899344	0.9375
0.791741	0.982456	0.791741	0.982456
0.989098	0.987952	0.989098	0.987952
0.991131	1	0.991131	1
0.992701	1	0.992701	1
0.964228	0.928571	0.964228	0.928571
0.97557	0.910714	0.97557	0.910714
0.980416	0.99569	0.980416	0.99569
0.966981	0.993377	0.966981	0.993377
0.829828	1
0.99118	0.972222
0.998864	1
0.275568	0.968085
0.333876	0.973214
0.382755	0.940239
0.3125	0.972125
0.426165	0.939759
0.193117	1
0.374498	0.968254
0.291367	0.981949
0.424476	0.923611
0.345541	0.946429
0.403561	0.934426
0.321951	0.988095
0.294915	0.964286
0.412736	0.960265
0.349899	0.960938
0.348279	0.970803
0.409919	0.965035
0.392392	0.951389
0.276543	0.977273
0.312112	0.984848
0.30703	0.98895
0.281602	0.985577
0.375931	0.981481
0.272553	1
0.290984	0.971154
0.316166	0.987578
0.309122	0.967742
0.210066	0.947917
0.265709	0.991228
0.347594	0.977099
0.350333	0.979021
0.421735	0.926136
0.34494	0.932584
0.29743	0.982759
0.388889	0.960265
0.335338	0.973214

## Sheet: Fig. 3 (b,c)
Figure 3(b,c)
	Mouse	Rat	Ferret	Marmoset
HY	16.382	17.401	61.567	15.0036
TH	21.557	91.836	186.175	92.9526
HP	43.426	109.153	193.973	74.4896
Cortex	135.093	664.865	2208.74	1864.58
Other	133.918	452.685	667.835	628.877
HY: Hypothalamus, HPF: Hippocampus Formation, TH: Thalamus

## Sheet: Fig. 6
Raw data of spatial transcriptome have been deposited in the National Center for Biotechnology Information’s Sequence Read Archive with accession numbers PRJNA1091401. The processed spatial transcriptome analysis is available at https://github.com/CaA2318777/PATTERN/tree/main/SpatialTranscriptome. Raw data supporting the findings of the present study are provided as online materials for this pape…

## Sheet: Supplementary Fig.2 b
Distance x (mm)	Single-angle profile	Single-angle profile (normalized)	Multiangle profile	Multiangle profile (normalized)
0	130.535	0.198623	435.343	0.072498
0.015	139.432	0.21216	411.014	0.0684465
0.03	141.629	0.215504	338.708	0.0564054
0.045	138.194	0.210277	238.296	0.0396836
0.06	131.231	0.199681	134.971	0.0224768
0.075	123.239	0.187522	56.0733	0.00933793
0.09	116.425	0.177152	73.5247	0.0122441
0.105	112.152	0.170651	76.0791	0.0126695
0.12	110.702	0.168445	58.875	0.0098045
0.135	111.366	0.169455	58.4564	0.0097348
0.15	112.82	0.171668	95.445	0.0158945
0.165	113.642	0.172918	122.243	0.0203572
0.18	112.786	0.171616	126.774	0.0211117
0.195	109.887	0.167204	105.703	0.0176027
0.21	105.297	0.16022	65.6289	0.0109292
0.225	99.886	0.151987	31.0106	0.00516422
0.24	94.685	0.144073	40.9373	0.00681733
0.255	90.5143	0.137727	55.6916	0.00927437
0.27	87.8027	0.133601	68.3149	0.0113765
0.285	86.6532	0.131852	73.0341	0.0121624
0.3	86.0067	0.130868	69.5001	0.0115739
0.315	85.1278	0.129531	59.5144	0.00991099
0.33	83.4055	0.12691	48.6189	0.00809655
0.345	80.5626	0.122584	43.3609	0.00722093
0.36	76.729	0.116751	51.7924	0.00862504
0.375	72.3639	0.110109	55.1194	0.00917908
0.39	68.7577	0.104622	52.9276	0.00881408
0.405	65.94	0.100335	46.332	0.00771572
0.42	63.7905	0.097064	37.2052	0.00619581
0.435	62.2354	0.0946977	29.8772	0.00497548
0.45	60.9666	0.0927671	33.9178	0.00564837
0.465	59.9321	0.0911929	28.1656	0.00469045
0.48	58.8463	0.0895408	25.1004	0.00417998
0.495	57.2353	0.0870895	26.579	0.00442623
0.51	55.1408	0.0839025	28.8333	0.00480163
0.525	53.0882	0.0807792	30.5459	0.00508683
0.54	52.0373	0.0791801	32.0572	0.00533851
0.555	51.0641	0.0776994	45.0921	0.00750923
0.57	50.2365	0.0764401	59.6943	0.00994095
0.585	50.3007	0.0765377	73.1447	0.0121808
0.6	50.7409	0.0772076	80.9891	0.0134872
0.615	51.0959	0.0777478	82.4953	0.013738
0.63	51.3203	0.0780892	78.7957	0.0131219
0.645	52.5442	0.0799515	72.3768	0.012053
0.66	54.1434	0.0823848	77.7882	0.0129541
0.675	55.6991	0.084752	80.8904	0.0134708
0.69	58.1308	0.0884521	82.6949	0.0137713
0.705	61.3111	0.0932913	87.2759	0.0145341
0.72	64.361	0.097932	87.1951	0.0145207
0.735	67.2818	0.102376	85.0944	0.0141709
0.75	71.1416	0.108249	84.9283	0.0141432
0.765	75.6783	0.115153	88.1449	0.0146788
0.78	80.3113	0.122202	94.5102	0.0157389
0.795	85.0721	0.129446	99.0568	0.016496
0.81	89.9439	0.136859	97.7887	0.0162848
0.825	95.6116	0.145483	93.7704	0.0156157
0.84	102.345	0.155728	90.3781	0.0150507
0.855	109.053	0.165935	92.3883	0.0153855
0.87	115.692	0.176037	98.4019	0.016387
0.885	122.264	0.186038	100.04	0.0166598
0.9	128.814	0.196004	96.9412	0.0161437
0.915	135.404	0.206031	90.2177	0.015024
0.93	142.107	0.21623	88.5132	0.0147402
0.945	150.793	0.229447	95.1484	0.0158451
0.96	159.686	0.242978	106.523	0.0177394
0.975	168.739	0.256753	116.691	0.0194327
0.99	177.886	0.270673	124.058	0.0206596
1.005	187.071	0.284647	127.525	0.0212369
1.02	196.258	0.298627	131.284	0.0218628
1.035	205.451	0.312616	132.572	0.0220774
1.05	214.683	0.326663	136.409	0.0227164
1.065	224.001	0.340841	145.018	0.02415
1.08	233.448	0.355215	139.799	0.0232808
1.095	244.295	0.37172	119.487	0.0198983
1.11	256.283	0.389961	86.3446	0.0143791
1.125	268.485	0.408528	50.1945	0.00835893
1.14	280.85	0.427343	39.3886	0.00655942
1.155	293.326	0.446327	30.0288	0.00500072
1.17	305.874	0.465419	41.1886	0.00685918
1.185	318.472	0.484589	52.4007	0.00872633
1.2	331.121	0.503835	73.1757	0.012186
1.215	343.824	0.523164	101.224	0.0168569
1.23	356.585	0.542581	124.261	0.0206933
1.245	369.392	0.562069	131.178	0.0218452
1.26	382.216	0.581582	122.103	0.0203339
1.275	395.012	0.601053	95.9051	0.0159712
1.29	407.729	0.620402	86.5618	0.0144152
1.305	420.317	0.639556	87.8744	0.0146338
1.32	432.742	0.658462	86.9269	0.014476
1.335	446.001	0.678638	87.2671	0.0145327
1.35	459.97	0.699892	94.3502	0.0157122
1.365	473.73	0.72083	108.056	0.0179947
1.38	487.263	0.741421	125.83	0.0209545
1.395	500.541	0.761625	147.005	0.0244809
1.41	513.527	0.781385	171.083	0.0284907
1.425	526.179	0.800636	258.028	0.0429697
1.44	538.45	0.819307	344.369	0.0573481
1.455	550.297	0.837335	408.786	0.0680754
1.47	561.686	0.854664	456.381	0.0760016
1.485	572.587	0.871251	461.688	0.0768854
1.5	582.976	0.887059	440.132	0.0732955
1.515	592.829	0.902052	421.811	0.0702445
1.53	602.119	0.916187	366.36	0.0610102
1.545	610.813	0.929416	296.813	0.0494286
1.56	618.873	0.94168	228.79	0.0381006
1.575	626.26	0.95292	172.704	0.0287605
1.59	632.938	0.963081	557.945	0.0929151
1.605	638.872	0.97211	1286.2	0.214192
1.62	644.034	0.979965	2160.36	0.359766
1.635	648.396	0.986602	3112.56	0.518338
1.65	651.93	0.991979	4063.25	0.676657
1.665	654.601	0.996045	4917.13	0.818854
1.68	656.372	0.998739	5576.36	0.928637
1.695	657.201	1	5956.95	0.992017
1.71	657.048	0.999767	6004.89	1
1.725	655.883	0.997994	5708.22	0.950595
1.74	653.69	0.994658	5101.71	0.849592
1.755	650.471	0.98976	4262.49	0.709836
1.77	646.245	0.98333	3297.07	0.549064
1.785	641.045	0.975416	2322.43	0.386757
1.8	634.908	0.966079	1445.4	0.240703
1.815	627.879	0.955383	770.699	0.128345
1.83	619.997	0.94339	313.076	0.0521368
1.845	611.3	0.930157	243.795	0.0405993
1.86	601.826	0.915741	192.787	0.032105
1.875	591.612	0.9002	143.093	0.0238294
1.89	580.7	0.883595	172	0.0286434
1.905	569.132	0.865994	260.943	0.0434552
1.92	556.955	0.847465	311.473	0.0518698
1.935	546.257	0.831187	310.555	0.051717
1.95	535.92	0.815458	274.038	0.0456357
1.965	525.153	0.799076	215.205	0.0358383
1.98	513.976	0.782068	156.378	0.0260417
1.995	502.407	0.764465	107.755	0.0179445
2.01	490.471	0.746303	91.9344	0.0153099
2.025	478.201	0.727633	67.4651	0.011235
2.04	465.638	0.708517	53.6747	0.0089385
2.055	452.826	0.689023	75.463	0.0125669
2.07	439.807	0.669213	87.2272	0.014526
2.085	426.614	0.649137	87.0464	0.0144959
2.1	413.269	0.628832	97.7608	0.0162802
2.115	399.785	0.608315	111.16	0.0185115
2.13	389.727	0.59301	116.42	0.0193876
2.145	380.429	0.578863	115.058	0.0191606
2.16	370.968	0.564467	108.527	0.0180731
2.175	361.371	0.549864	104.526	0.0174069
2.19	351.677	0.535113	103.071	0.0171644
2.205	341.93	0.520282	94.4607	0.0157306
2.22	332.166	0.505426	80.3199	0.0133757
2.235	322.839	0.491233	63.2059	0.0105257
2.25	317.597	0.483257	48.6504	0.0081018
2.265	312.203	0.475049	46.9808	0.00782375
2.28	306.621	0.466556	55.9021	0.00930943
2.295	300.827	0.457739	65.369	0.010886
2.31	294.814	0.44859	73.3209	0.0122102
2.325	288.603	0.43914	75.106	0.0125075
2.34	282.234	0.429448	76.9232	0.0128101
2.355	277.91	0.422869	78.6537	0.0130983
2.37	274.768	0.418088	78.5027	0.0130731
2.385	271.372	0.412921	70.0686	0.0116686
2.4	267.713	0.407354	58.394	0.00972441
2.415	263.764	0.401345	48.9414	0.00815026
2.43	259.496	0.39485	49.4755	0.0082392
2.445	254.892	0.387845	53.1333	0.00884834
2.46	249.962	0.380344	71.4385	0.0118967
2.475	244.745	0.372406	87.1159	0.0145075
2.49	239.3	0.36412	91.7555	0.0152801
2.505	236.019	0.359127	85.5551	0.0142476
2.52	232.629	0.35397	91.7313	0.0152761
2.535	229.024	0.348484	96.2524	0.016029
2.55	225.199	0.342663	98.7615	0.0164468
2.565	221.132	0.336476	99.3574	0.0165461
2.58	216.8	0.329884	97.577	0.0162496
2.595	212.189	0.322868	92.5114	0.015406
2.61	207.309	0.315443	83.2702	0.0138671
2.625	202.197	0.307664	73.2813	0.0122036
2.64	196.91	0.299619	83.3611	0.0138822
2.655	192.279	0.292572	85.5116	0.0142403
2.67	188.864	0.287377	79.7859	0.0132868
2.685	185.289	0.281937	72.6069	0.0120913
2.7	181.559	0.276261	69.0451	0.0114981
2.715	177.673	0.270347	68.2818	0.011371
2.73	173.628	0.264193	68.3952	0.0113899
2.745	169.428	0.257802	67.8735	0.011303
2.76	165.083	0.251191	75.1972	0.0125227
2.775	160.615	0.244393	96.301	0.0160371
2.79	157.359	0.239439	110.075	0.0183308
2.805	154.77	0.235499	114.02	0.0189878
2.82	151.99	0.231269	107.874	0.0179643
2.835	149.024	0.226755	98.7744	0.016449
2.85	145.899	0.222001	128.168	0.0213439
2.865	142.666	0.217082	157.53	0.0262337
2.88	139.377	0.212077	188.961	0.0314679
2.895	136.074	0.207051	213.035	0.0354769
2.91	134.287	0.204332	226.381	0.0376995
2.925	132.763	0.202013	228.306	0.03802
2.94	131.115	0.199506	219.96	0.0366301
2.955	129.211	0.196608	203.851	0.0339476
2.97	126.954	0.193173	183.015	0.0304776
2.985	124.327	0.189177	160.082	0.0266587
3	121.409	0.184737	138.07	0.022993
3.015	118.348	0.180078	115.83	0.0192893
3.03	115.309	0.175455	111.961	0.0186449
3.045	113.22	0.172276	113.273	0.0188635
3.06	111.635	0.169865	107.837	0.0179582
3.075	110.223	0.167715	97.7135	0.0162723
3.09	108.719	0.165427	81.5122	0.0135743
3.105	106.82	0.162537	76.4717	0.0127349
3.12	104.301	0.158705	87.3428	0.0145453
3.135	101.113	0.153853	98.138	0.016343
3.15	97.418	0.148232	105.714	0.0176046
3.165	93.5482	0.142343	107.322	0.0178724
3.18	89.8902	0.136777	101.394	0.0168853
3.195	86.7434	0.131989	88.0397	0.0146613
3.21	84.1982	0.128116	69.4928	0.0115727
3.225	82.8669	0.126091	86.0915	0.0143369
3.24	81.8667	0.124569	106.279	0.0176988
3.255	80.3043	0.122191	112.674	0.0187637
3.27	77.6855	0.118207	102.168	0.0170142
3.285	73.8539	0.112376	76.8621	0.0127999
3.3	69.0915	0.10513	60.7928	0.0101239
3.315	64.0608	0.0974752	57.5844	0.00958958
3.33	59.5949	0.0906798	62.4084	0.0103929
3.345	56.3993	0.0858174	63.9582	0.010651
3.36	55.0352	0.0837419	70.4038	0.0117244
3.375	55.8505	0.0849824	79.6973	0.0132721
3.39	57.1664	0.0869847	79.1316	0.0131779
3.405	57.6382	0.0877026	68.5111	0.0114092
3.42	56.4873	0.0859513	69.4326	0.0115627
3.435	52.7346	0.0802412	84.6866	0.0141029
3.45	46.3023	0.0704538	94.5683	0.0157486
3.465	43.6856	0.0664723	97.2422	0.0161938
3.48	44.3815	0.0675312	90.8119	0.015123
3.495	44.5447	0.0677794	85.8976	0.0143046
3.51	43.9324	0.0668478	89.2379	0.0148609
3.525	42.9092	0.0652909	91.0308	0.0151594
3.54	56.7197	0.0863049	85.7721	0.0142837
3.555	75.921	0.115522	206.497	0.0343881
3.57	96.5796	0.146956	321.614	0.0535586
3.585	115.54	0.175806	403.813	0.0672473

## Sheet: Supplementary Fig.2 c
Distance z (mm)	Single-angle profile	Single-angle profile (normalized)	Multiangle profile	Multiangle profile (normalized)
0	78.0194	0.109907	91.5384	0.015244
0.015	66.3063	0.0934066	83.2847	0.0138695
0.03	52.2398	0.0735909	71.2098	0.0118586
0.045	51.7448	0.0728936	81.9287	0.0136437
0.06	48.1033	0.0677637	93.1321	0.0155094
0.075	49.1546	0.0692447	94.6728	0.0157659
0.09	55.9119	0.0787638	99.8931	0.0166353
0.105	65.7519	0.0926255	115.182	0.0191813
0.12	68.7651	0.0968703	129.188	0.0215139
0.135	69.9956	0.0986037	138.685	0.0230953
0.15	72.0954	0.101562	139.908	0.023299
0.165	72.7318	0.102458	133.971	0.0223102
0.18	68.1661	0.0960265	122.758	0.0204429
0.195	58.7621	0.0827789	108.429	0.0180568
0.21	44.1312	0.0621681	93.0155	0.01549
0.225	29.6638	0.0417878	78.1818	0.0130197
0.24	31.4966	0.0443696	84.7258	0.0141095
0.255	37.1319	0.0523082	94.2252	0.0156914
0.27	40.6138	0.0572131	88.4987	0.0147378
0.285	40.7245	0.0573691	76.375	0.0127188
0.3	37.818	0.0532747	76.6701	0.0127679
0.315	32.5431	0.0458439	76.3736	0.0127186
0.33	25.6868	0.0361854	75.4462	0.0125641
0.345	18.8119	0.0265006	73.6693	0.0122682
0.36	15.756	0.0221957	69.7337	0.0116128
0.375	19.9685	0.0281298	63.6227	0.0105951
0.39	30.1384	0.0424564	88.3093	0.0147062
0.405	41.1157	0.0579203	109.483	0.0182322
0.42	49.7385	0.0700673	117.458	0.0195604
0.435	53.4207	0.0752544	113.417	0.0188875
0.45	52.5925	0.0740878	107.538	0.0179085
0.465	52.1735	0.0734975	101.592	0.0169182
0.48	44.7561	0.0630485	92.2002	0.0153542
0.495	31.8977	0.0449347	82.2787	0.013702
0.51	30.7037	0.0432527	81.2035	0.0135229
0.525	37.3036	0.05255	77.199	0.012856
0.54	41.5423	0.0585212	88.1769	0.0146842
0.555	42.4056	0.0597373	103.221	0.0171895
0.57	47.2024	0.0664947	117.343	0.0195412
0.585	55.5059	0.0781918	123.797	0.020616
0.6	57.7651	0.0813745	120.67	0.0200953
0.615	52.1216	0.0734244	134.417	0.0223845
0.63	38.0729	0.0536338	179.998	0.0299752
0.645	28.3196	0.0398942	235.99	0.0392997
0.66	22.0678	0.0310872	287.619	0.0478974
0.675	16.3841	0.0230805	314.603	0.0523911
0.69	20.1386	0.0283695	324.253	0.0539982
0.705	35.1374	0.0494985	300.119	0.049979
0.72	53.2016	0.0749457	266.078	0.0443103
0.735	72.8638	0.102644	742.971	0.123728
0.75	183.934	0.25911	1432.91	0.238624
0.765	314.13	0.442519	2256.5	0.375778
0.78	448.293	0.631516	3153.26	0.525114
0.795	569.49	0.802247	4046.93	0.673938
0.81	661.096	0.931295	4852.7	0.808124
0.825	709.868	1	5488.51	0.914006
0.84	708.492	0.998062	5886.82	0.980338
0.855	657.048	0.925592	6004.89	1
0.87	563.028	0.793144	5831.55	0.971134
0.885	439.909	0.619705	5389.28	0.897481
0.9	304.602	0.429096	4730.89	0.78784
0.915	175.307	0.246958	3931.48	0.654712
0.93	87.0145	0.122579	3076.79	0.51238
0.945	87.612	0.12342	2250.39	0.37476
0.96	93.6442	0.131918	1521.76	0.25342
0.975	107.306	0.151163	937.54	0.156129
0.99	119.993	0.169035	517.445	0.0861706
1.005	122.906	0.173139	255.183	0.0424958
1.02	112.015	0.157797	205.058	0.0341484
1.035	89.2598	0.125741	188.622	0.0314113
1.05	58.8802	0.0829453	175.254	0.0291852
1.065	53.1498	0.0748727	160.551	0.0267367
1.08	61.6946	0.08691	140.651	0.0234227
1.095	67.4555	0.0950254	128.013	0.0213181
1.11	70.1917	0.0988799	107.865	0.0179628
1.125	69.7032	0.0981917	102.05	0.0169945
1.14	65.9345	0.0928827	89.1783	0.0148509
1.155	59.1234	0.0832878	69.5274	0.0115785
1.17	49.9235	0.0703279	51.2911	0.00854155
1.185	57.6422	0.0812013	46.2906	0.00770882
1.2	61.5777	0.0867453	63.3624	0.0105518
1.215	60.4633	0.0851754	88.6187	0.0147577
1.23	53.4526	0.0752993	112.568	0.018746
1.245	44.9817	0.0633663	131.948	0.0219734
1.26	38.0225	0.0535628	139.787	0.0232788
1.275	36.7991	0.0518393	136.689	0.0227629
1.29	37.6955	0.0531021	128.909	0.0214673
1.305	48.2469	0.067966	121.343	0.0202073
1.32	54.7636	0.0771461	116.301	0.0193678
1.335	56.9394	0.0802113	110.308	0.0183698
1.35	55.4801	0.0781555	103.454	0.0172283
1.365	52.1474	0.0734607	95.1399	0.0158437
1.38	58.4475	0.0823357	87.5532	0.0145803
1.395	60.8547	0.0857268	83.9213	0.0139755
1.41	58.9849	0.0830928	101.959	0.0169794
1.425	52.6998	0.0742388	112.683	0.0187653
1.44	41.3464	0.0582452	113.749	0.0189427
1.455	33.6892	0.0474584	106.418	0.0177219
1.47	34.6988	0.0488806	90.9378	0.015144
1.485	50.2186	0.0707435	88.4191	0.0147245
1.5	65.5653	0.0923627	89.4042	0.0148886
1.515	79.9029	0.11256	87.0884	0.0145029
1.53	92.439	0.13022	82.747	0.0137799
1.545	101.142	0.142479	102.224	0.0170234
1.56	104.884	0.147752	129.685	0.0215966
1.575	102.587	0.144516	144.149	0.0240052
1.59	93.5435	0.131776	142.153	0.0236729
1.605	77.8152	0.109619	122.481	0.0203969
1.62	56.5508	0.0796638	86.8518	0.0144635
1.635	50.6798	0.0713932	71.5986	0.0119234
1.65	47.9178	0.0675024	60.2405	0.0100319
1.665	47.4444	0.0668355	61.7789	0.0102881
1.68	49.5193	0.0697585	62.9245	0.0104789
1.695	51.7773	0.0729393	62.1038	0.0103422
1.71	52.3895	0.0738018	72.9	0.0121401
1.725	51.6084	0.0727014	83.5698	0.013917
1.74	47.4797	0.0668853	86.4085	0.0143897
1.755	47.3754	0.0667383	80.4718	0.013401
1.77	68.0529	0.095867	90.2738	0.0150334
1.785	79.3711	0.111811	94.579	0.0157503

## Sheet: Supplementary Fig. 9f
HP				AI				BLA
GT recall of deconvlution	Noise recall of deconvlution	GT recall of our method	Noise recall of our method	GT recall of deconvlution	Noise recall of deconvlution	GT recall of our method	Noise recall of our method	GT recall of deconvlution	Noise recall of deconvlution	GT recall of our method	Noise recall of our method
0.829828	1	0.829828	1	0.216216	0.894737	1	0.892857	0.291339	0.4	1	0.865672
0.99118	0.972222	0.99118	0.972222	0.519022	0.794326	1	0.846154	0.342441	0.835821	1	0.454545
0.998864	1	0.998864	1	0.469676	0.732919	1	0.797101	0.375671	0.873016	0.998211	0.888889
0.979012	1	0.979012	1	0.430836	0.644444	0.991304	0.96063	0.469256	0.875	0.998377	0.840909
0.995062	0.995455	0.995062	0.995455	0.349922	0.536232	1	0.947368	0.407115	0.777778	1	0.9
0.984472	0.916667	0.984472	0.916667	0.419355	0.679104	0.994024	0.952381	0.287938	0.666667	1	0.611111
0.953209	1	0.953209	1	0.343137	0.707317	0.994358	0.925466	0.413961	0.954545	1	0.571429
0.996403	0.99278	0.996403	0.99278	0.424303	0.698413	0.996276	0.956522	0.429577	0.890411	0.996262	0.840909
0.996736	1	0.996736	1	0.443953	0.732143	0.998559	0.859259	0.275862	0.571429	0.9984	0.898305
0.994018	0.994318	0.994018	0.994318	0.433892	0.704348	1	0.833333	0.334091	0.777778	1	0.944444
0.92928	1	0.92928	1	0.340633	0.785714	0.994434	0.967213	0.310433	0.625	1	0.4375
0.993915	1	0.993915	1	0.411932	0.744186	0.998569	0.755102	0.315369	0.893617	1	0.583333
0.992087	0.989071	0.992087	0.989071	0.490013	0.768	0.997283	0.943262	0.221239	0.928571	1	0.969697
0.995739	0.962766	0.995739	0.962766	0.430427	0.655738	0.99705	0.934524	0.305263	0.848485	1	0.714286
0.98633	0.996016	0.98633	0.996016	0.310476	0.807692	0.994859	0.978417	0.439024	0.9375	1	0.111111
0.986486	0.758065	0.986486	0.758065	0.428571	0.825397	1	0.307692	0.276596	0.769231	1	0.625
0.863057	1	0.863057	1	0.363376	0.673469	1	0.926829	0.364486	0.863636	1	0.461538
0.998634	0.980769	0.998634	0.980769	0.469565	0.748031	1	1	0.235577	0.9375	1	0.808219
0.993742	1	0.993742	1	0.421289	0.714286	0.990783	0.977612	0.258065	0.909091	1	0.875
0.995984	0.994709	0.995984	0.994709	0.195219	1	1	0.891429	0.376384	0.888889	0.998374	0.828125
1	0.944099	1	0.944099	0.176136	1	0.997942	0.976378	0.4624	0.966102	1	0.893617
0.976721	0.993007	0.976721	0.993007	0.446309	0.706522	0.998668	0.912
0.959322	0.482143	0.959322	0.482143	0.372428	0.598425	1	0.977778
0.96929	0.634146	0.96929	0.634146	0.228501	0.583333	1	0.210526
1	0.994475	1	0.994475	0.488045	0.631579	1	0.896739
0.958959	0.993056	0.958959	0.993056	0.395887	0.705036	1	0.992248
0.966917	0.964286	0.966917	0.964286	0.431493	0.718519
0.899344	0.9375	0.899344	0.9375
0.791741	0.982456	0.791741	0.982456
0.989098	0.987952	0.989098	0.987952
0.991131	1	0.991131	1
0.992701	1	0.992701	1
0.964228	0.928571	0.964228	0.928571
0.97557	0.910714	0.97557	0.910714
0.980416	0.99569	0.980416	0.99569
0.966981	0.993377	0.966981	0.993377
0.829828	1
0.99118	0.972222
0.998864	1
0.275568	0.968085
0.333876	0.973214
0.382755	0.940239
0.3125	0.972125
0.426165	0.939759
0.193117	1
0.374498	0.968254
0.291367	0.981949
0.424476	0.923611
0.345541	0.946429
0.403561	0.934426
0.321951	0.988095
0.294915	0.964286
0.412736	0.960265
0.349899	0.960938
0.348279	0.970803
0.409919	0.965035
0.392392	0.951389
0.276543	0.977273
0.312112	0.984848
0.30703	0.98895
0.281602	0.985577
0.375931	0.981481
0.272553	1
0.290984	0.971154
0.316166	0.987578
0.309122	0.967742
0.210066	0.947917
0.265709	0.991228
0.347594	0.977099
0.350333	0.979021
0.421735	0.926136
0.34494	0.932584
0.29743	0.982759
0.388889	0.960265
0.335338	0.973214

## Sheet: Supplementary Fig. 10e
Bleaching extent to noise ratio (dB)	Area under curve
24.9806	0.640801
25.3672	0.397326
25.9628	0.452241
27.9096	0.63476
28.1862	0.43273
28.3778	0.567126
28.4178	0.64597
28.7398	0.584625
29.2025	0.594525
29.483	0.517956
29.985	0.664844
30.7052	0.52801
31.6625	0.55405
31.8867	0.57957
32.0184	0.657376
32.3164	0.551641
34.225	0.653237
34.456	0.65639
34.5254	0.663678
35.3522	0.74371
35.4801	0.743334
35.5624	0.616404
35.6029	0.721229
35.7643	0.659426
36.3642	0.725143
36.4903	0.619976
37.1224	0.787756
37.5558	0.786576
37.8284	0.798949
38.0729	0.794758
38.541	0.821263
38.5668	0.759839
38.7181	0.83846
38.8276	0.817077
39.3472	0.784393
39.5013	0.805895
39.5319	0.993663
39.5781	0.750381
39.597	0.82627
40.0435	0.858582
40.2703	0.823351
40.3828	0.821837
40.7271	0.841296
41.1165	0.780403
41.1945	0.844205
41.2077	0.891506
41.2844	0.858965
41.5506	0.827599
41.5648	0.881572
41.8029	0.845977
41.8768	0.874059
41.9107	0.876422
42.0778	0.913456
42.2239	0.909579
42.2443	0.917948
42.4634	0.922054
42.4712	0.948522
42.506	0.89594
42.5693	0.955989
42.6994	0.81941
42.9432	0.908668
43.0012	0.934258
43.1006	0.930708
43.1006	0.886826
43.7553	0.908689
43.771	0.888356
43.8015	0.915188
43.8423	0.840827
43.9335	0.952384
44.0346	0.886379
44.083	0.884966
44.1039	0.917732
44.2716	0.940178
44.3441	0.944978
44.5723	0.973454
45.1391	0.941045
45.2413	0.894736
45.7472	0.957453
45.8245	0.935699
46.4167	0.964784
47.1404	0.999824
47.1826	0.988526
47.3127	0.975304
47.3415	0.958292
47.4183	0.99397
47.6443	0.991748
47.6608	0.974593
48.1942	0.992038
48.2798	0.992882
48.7826	0.989703
48.8532	0.985717
48.9767	0.993264
49.1472	0.996026
49.2132	0.995192
49.2447	0.998664
49.3926	0.999175
49.4459	0.999415
49.4927	0.999433
49.5159	0.996051
49.587	0.991396
49.645	0.99939
49.7015	0.999304
49.8302	0.997074
50.1202	0.998393
50.2515	0.999511
50.3307	0.999464
50.3854	0.99955
50.3938	0.998942
50.4376	0.999497
50.4725	0.990403
50.4811	0.999039
50.4917	0.999253
50.6092	0.99934
50.7717	0.998572
51.1492	0.999762
51.1976	0.988098
51.2322	0.99986
51.2944	0.994816
51.4312	0.998223
51.503	0.999496
51.5598	0.972955
51.7287	0.997821
51.75	0.997456
51.85	0.977414
51.8698	0.999044
51.9039	0.999402
51.9781	0.99604
52.0278	0.998869
52.0817	0.998461
52.0962	0.999509
52.1008	0.999459
52.1466	0.973446
52.1548	0.999061
52.1691	0.999547
52.4325	0.999198
52.5516	0.978451
52.6163	0.999506
52.6842	0.999864
52.7202	0.995675
52.7315	0.999853
52.7434	0.999526
52.7962	0.997546
52.8284	0.999438
52.8477	0.99957
52.8493	0.991786
52.9848	0.999852
53.0052	0.995741
53.217	0.988527
53.2295	0.99933
53.3478	0.999563
53.3759	0.999634
53.6496	0.999753
53.6717	0.999221
53.7958	0.999629
54.013	0.999765
54.2085	0.999695
54.2105	0.999398
54.2155	0.999662
54.2324	0.999607
54.2713	0.999314
54.3318	0.999634
54.4708	0.999559
54.8043	0.999364
54.829	0.999859
54.8613	0.999708
54.8719	0.999687
55.0394	0.999641
55.1571	0.999782
55.1861	0.999386
55.2283	0.999728
55.2323	0.999574
55.3185	0.9967
55.3533	0.999787
55.4558	0.999695
55.5294	0.999727
55.6061	0.999657
55.6531	0.999678
55.7381	0.999769
55.7987	0.999793
55.8305	0.999744
55.836	0.994529
55.8505	0.999728
55.8666	0.999654
55.9026	0.999643
55.9375	0.999777
56.013	0.999805
56.0739	0.999667
56.0814	0.999638
56.122	0.999622
56.1855	0.999762
56.2016	0.999696
56.2167	0.999582
56.2208	0.999709
56.2512	0.999627
56.2518	0.999647
56.2659	0.999786
56.2738	0.999743
56.2745	0.999784
56.3411	0.999671
56.4198	0.999631
56.4219	0.999758
56.4257	0.999645
56.4314	0.99966
56.4599	0.999653
56.4837	0.999719
56.5726	0.999766
56.9018	0.99959
56.9298	0.998931
56.9663	0.999146
57.1468	0.99955

[truncated: 2 more sheets: Supplementary Fig. 12, Supplementary Fig. 18]
